# Supplementary material for: Combining independent de novo assemblies optimizes the coding transcriptome for nonconventional model eukaryotic organisms
Source: BMC Bioinformatics. 2016 Dec 9;17:525. doi: 10.1186/s12859-016-1406-x (PMC5148890; doi:10.1186/s12859-016-1406-x)
Supplement: Additional file 1: Table S1. — Raw NGS data characteristics pre and post quality filtering with Trimmomatic. (XLSX 10 kb) [file 12859_2016_1406_MOESM1_ESM.xlsx]

## Sheet: Supplementary table 1
Additional file 1: Table S1: raw NGS data characteristics pre and post quality filtering with Trimmomatic.
The proportion of each category after Trimmomatic treatment is indicated in brackets
Sample name	Number of raw read pairs	Quality filtered reads in pairs	Quality filtered single forward reads	Quality filtered single reverse reads	Dropped read pairs
Lymnaea stagnalis foot	46,470,991	42,280,720 (90.98%)	1,347,532 (2.90%)	740,651 (1.59%)	2,102,088 (4.52%)
Saccharomyces cerevisiae SRR1924287	101,576,798	83,862,385 (82.56%)	7,203,794 (7.09%)	1,903,952 (1.87%)	8,606,667 (8.47%)
Caenorhabditis sp ERR690851	46,166,144	45,481,756 (98.52%)	423,950 (0.92%)	235,716 (0.51%)	24,722 (0.05%)
Drosophila simulans SRR1956911	46,474,772	45,317,942 (97.51%)	1,057,154 (2.27%)	72,789 (0.16%)	26,887 (0.06%)
Hippophae rhamnoides SRP011938	47,006,968	46,810,125 (99.58%)	196,843 (0.42%)	0 (0.00%)	0 (0.00%)
Nicotiana benthamiana SRA 066161*	230,477,122	228,146,775 (98.99%)	1,905,037 (0.83%)	362,897 (0.16%)	62,413 (0.03%)
Drosophila melanogaster GCF_1215.4 Release 6	49,999,640	49,694,279 (99.39%)	152,358 (0.30%)	152,542 (0.31%)	461 (0.00%)
Cenorhabditis elegans GCF_2985.6 WBcel235	49,999,869	49,694,807 (99.39%)	152,810 (0.30%)	151,806 (0.30%)	446 (0.00%)
* We used only paired-end data as IDBA_tran does not accept single end.
