# Supplementary material for: Combining independent de novo assemblies optimizes the coding transcriptome for nonconventional model eukaryotic organisms
Source: BMC Bioinformatics. 2016 Dec 9;17:525. doi: 10.1186/s12859-016-1406-x (PMC5148890; doi:10.1186/s12859-016-1406-x)
Supplement: Additional file 2: — Parameter file for reads design with Flux simulator on D. melanogaster. (TXT 651 bytes) [file 12859_2016_1406_MOESM2_ESM.txt]

## File locations
REF_FILE_NAME   NCBI_data/GCF_000001215.4_Release_6_plus_ISO1_MT_genomic_modified.gtf
GEN_DIR         Genome/

## Library preparation
# Expression
NB_MOLECULES    50000000
TSS_MEAN	50
POLYA_SCALE     NaN
POLYA_SHAPE     NaN

# Fragmentation
FRAG_SUBSTRATE	RNA
FRAG_METHOD	UR
FRAG_UR_ETA     350

# Reverse Transcription
RTRANSCRIPTION	YES
RT_PRIMER	RH
RT_MOTIF	default
RT_MIN		300

# Amplification 
PCR_DISTRIBUTION default
GC_MEAN 	 NaN
PCR_PROBABILITY  0.05

# Size Filtering
FILTERING 	YES
SIZE_DISTRIBUTION	N(400, 50)
SIZE_SAMPLING	AC

## Sequencing
READ_NUMBER	100000000
READ_LENGTH	100
PAIRED_END	YES
FASTA		TRUE
ERR_FILE	76
