# Supplementary material for: Combining independent de novo assemblies optimizes the coding transcriptome for nonconventional model eukaryotic organisms
Source: BMC Bioinformatics. 2016 Dec 9;17:525. doi: 10.1186/s12859-016-1406-x (PMC5148890; doi:10.1186/s12859-016-1406-x)
Supplement: Additional file 4: — Perl script used to randomly select candidates from a list of transcripts for our PCR validation experiments. (PL 10 kb) [file 12859_2016_1406_MOESM4_ESM.pl]

#!/usr/bin/perl

# Author
# Nicolas Cerveau
# University of Göttingen
# Geobiology department
# Evolution of the Metazoa research group
# Germany

# nicolas.cerveau1@gmail.com


# The aim of this script is to randomly select CDSs generated by TransDecoder from a user
# provided list and then design primers using primer3. The output is composed of two files,
# one is a list of the primers with all their characteristics and the second is a fasta file
# to blast the primer sequences against the transcriptome if necessary.

# Requirements:
# primer3: http://primer3.sourceforge.net/releases.php


# example of command line:
# perl randomiser.pl -l cds_found_only_in_CLC.txt -c cumulated_assembly_cds.fasta -b ~/Software/primer3-2.3.6/src -p 10 -o CDS_specific_from_CLC 

# Start the time plugin
use Time::localtime;

# argument recovery
###################
for my $args (0 .. $#ARGV){

 SWITCH: {

    # path to a newline separated file containing the names of candidate CDSs to randomly draw from (you might be interested in only some transcripts from the assembly and not all)
    if( $ARGV[$args] =~ /^-l/)
      { $args++; $list = $ARGV[$args]; last SWITCH; }

    # path to the file containing the CDS sequences
    if( $ARGV[$args] =~ /^-c/)
      { $args++; $cds = $ARGV[$args]; last SWITCH; }

    # path to the primer3 binary
    if( $ARGV[$args] =~ /^-b/)
      { $args++; $binary = $ARGV[$args]; last SWITCH; }

    # the number of primer pairs to design
    if( $ARGV[$args] =~ /^-p/)
      { $args++; $nb_primer = $ARGV[$args]; last SWITCH; }

    # path of the output file
    if( $ARGV[$args] =~ /^-o/)
      { $args++; $out = $ARGV[$args]; last SWITCH; }
 }
}

#Storing of cluster and CDS name into a temporary table
######################################################################################################################################################################################################################################################################

#Starting time forstorage of the name from CDS found in only one assembler
my $starting_time_list_storage = time();

#Variable
#########
$time;

#open Trinity renamed transcript file
open LIST,"<$list" or die "The list of CDS name found in only one assembler was not found";

#reading file
while ($line = <LIST>){

	#decompose the line
	@decompose = split (/\t/,$line);

	#remove useless character from the $decompose[1]
	$decompose[1] =~ s/\n//g;
	$decompose[1] =~ s/\r//g;	

	#print the variable to control
#	print $decompose[1],"\n";

	#store the info into a temporary table
	push @list, {	cluster_name =>$decompose[0],
			CDS_name => $decompose[1],
					};
}

#close the list file
close LIST;

#store computational time into a variable and print info
$time = $starting_time_list_storage-time();
print "End of the Storing of cluster and CDS name into a temporary table in ".$time."sec\n";

#print one table element to control
#print $list[0]{'cluster_name'},"\n";

#print the number of line of the temporary table
#print $#list,"\n";

#Storage of the CDS into a table per transcript
######################################################################################################################################################################################################################################################################

#Starting time for cds storage
my $starting_time_cds_storage = time();

#Variable
#########
my $nb_cds = 0;
my $cds_seq = "";
my $cds_name = "";
my $a;

#open the file containing the cds sequence
open CDS,"<$cds" or die "cds file is not found";

#Start to read the file
#######################

#file reading
while ($line1=<CDS>){

	#extract first character of each line
	$a = substr $line1,0,1;

	#to get the ORF name
	if ($a eq ">"){

		#implement sequence number variable
		$nb_cds ++;

		#if the name variable is not empty
		if ($cds_name ne ""){

			#print the name and the sequence to control
#			print $cds_name,"\n";#,$cds_seq,"\n";

			#split the transcript name
#			@decompose1 = split (/\|/,$cds_name);

			#split the $decompose1[2] variable
			@decompose2 = split (/\ /,$cds_name);

			#format the CDS name
#			$cds_name1 = $decompose1[0]."|".$decompose2[0];

			#store the data in the table specific of the transcript
			push @CDS, {	cds_name =>$decompose2[0],
					cds_seq =>$cds_seq,
						};

			#reset the sequence variable
			$cds_seq = "";		
		}

		#remove unusefull character and store the new contig name
		$line1 =~ s/\n//g;
		$line1 =~ s/\r//g;
		$line1 =~ s/\>//g;
		$cds_name = $line1;
	}

	#to get the sequence 
	elsif ($a ne ">"){

		#remove unusefull character
		$line1 =~ s/\n//g;
		$line1 =~ s/\r//g;
		$line1 =~ s/\ //g;

		#store the sequence into a variable
		$cds_seq = $cds_seq.$line1;
	}
}

#split the transcript name
@decompose1 = split (/\|/,$cds_name);

#split the $decompose1[2] variable
@decompose2 = split (/\ /,$decompose1[2]);

#format the CDS name
$cds_name1 = $decompose1[0]."|".$decompose2[0];

#store the data in the table specific of the transcript
push @CDS, {	cds_name =>$cds_name1,
		cds_seq =>$cds_seq,
			};

#close the CDS file
close CDS;

#print the info of the final transcript
#print $CDS[$#CDS]{'cds_name'},"\n";

#print general computation time
print "cds storage ended in ",time() - $starting_time_cds_storage," sec.\n";

#Pick CDS sequence
######################################################################################################################################################################################################################################################################

#Starting time for cds storage
my $starting_time_cds_picking = time();

#make a primer folder
#system("mkdir primer");

#open the list file to contain the results
open OUTPUT_list,">$out"."_primer_list.txt" or die "output list file was not created";

#open the file to contain the results for blast
open OUTPUT_blast,">$out"."_primer_for_blast.txt" or die "output blast file was not created";

#Variable
#########
my $b = 0;
my $rand;
my $c;
my $cds_length;
my $sd;
my $beginning;
my $length;
my $rang;
my $header;
my $left_primer_line;
my $right_primer_line;
my $left_primer;
my $right_primer;

#While the number is lower than the number of primer pair to design
while ($b < $nb_primer){

	#print random number
	$rand = int(rand($#list+1));

	#print $rand to control
#	print $rand,"\n";

	#pick the CDS name and sequence
#	print $list[$rand]{'CDS_name'},"\n";

	#read the table
	foreach my $c (0..$#CDS){

		#pick the CDS name and sequence
#		print $list[$rand]{'CDS_name'},"\t",$CDS[$c]{'cds_name'},"\n";		

		#if the randomly pick CDS name is equal to the CDS name in the table with sequence
		if ($list[$rand]{'CDS_name'} eq $CDS[$c]{'cds_name'}){

			#decompose the CDS name
			@decompose3 = split (/\|/,$CDS[$c]{'cds_name'});

			#create the output file name
#			$file_name = "Primer3_input_".$decompose3[0]."_".$decompose3[1].".txt";

			#print file name
#			print $file_name,"\n";

			#store the CDS length in a variable
			$cds_length = length($CDS[$c]{'cds_seq'});

			#open a file to contain the primer creation info
			open OUT,">Primer3_input_".$decompose3[0]."_".$decompose3[1].".txt" or die "The output file was not created for CDS $CDS[$c]{'cds_name'}";

			#beginning of the target sequence
			$beginning = int(length($CDS[$c]{'cds_seq'})/4);

			#length of the target sequence
			$length = int((length($CDS[$c]{'cds_seq'})/4)*2);

			#rang of sequence possibility for primer design
#			$sd = ($beginning/3)*2;
#			$rang = int($sd+$length+$sd);

			#print both name to control
			print OUT "SEQUENCE_ID=$CDS[$c]{'cds_name'}\nSEQUENCE_TEMPLATE=$CDS[$c]{'cds_seq'}\nSEQUENCE_TARGET=$beginning,$length\nPRIMER_TASK=generic\nPRIMER_PICK_LEFT_PRIMER=1\nPRIMER_PICK_INTERNAL_OLIGO=0\nPRIMER_PICK_RIGHT_PRIMER=1\n";
			print OUT "PRIMER_OPT_SIZE=20\nPRIMER_MIN_SIZE=19\nPRIMER_MAX_SIZE=21\nPRIMER_MAX_NS_ACCEPTED=0\nPRIMER_PRODUCT_SIZE_RANGE=$length-$cds_length\nP3_FILE_FLAG=1\nSEQUENCE_INTERNAL_EXCLUDED_REGION=$beginning,$length\nPRIMER_EXPLAIN_FLAG=1";
			print OUT "\nPRIMER_THERMODYNAMIC_PARAMETERS_PATH=/usr/users/ncervea/Software/primer3-2.3.6/src/primer3_config/\n=";

			#close the output file
			close OUT;

			#make the primer with primer3
			system("$binary/primer3_core -format_output -output Primer3_output_".$decompose3[0]."_".$decompose3[1].".txt Primer3_input_".$decompose3[0]."_".$decompose3[1].".txt");

			#remove useless files
			system("rm C*");
			system("rm T*");
			system("rm I*");

			#open the file containing the primer3 output file
			open P3OUT,"<Primer3_output_".$decompose3[0]."_".$decompose3[1].".txt" or die "Primer3 output file is not found";

			#store the first line into a variable
			$header = <P3OUT>;

			#print the header line to control
#			print $header;

			#decompose the header line to get the name of the CDS
			@decompose4 = split (/\ /,$header);

			#remove useless characters
			$decompose4[4] =~ s/\n//g;
			$decompose4[4] =~ s/\r//g;

			#print the $decompose4[4] variable
#			print $decompose4[4],"\n";

			#pass the none interesting line
			<P3OUT>;
			<P3OUT>;
			<P3OUT>;
			<P3OUT>;

			#store the left primer line
			$left_primer_line = <P3OUT>;

			#splite the left primer line
			@decompose5 = split (/\ /,$left_primer_line);

			#if the first word is left
			if ($decompose5[0] eq "LEFT"){

				#remove the useless character
				$decompose5[$#decompose5] =~ s/\n//g;
				$decompose5[$#decompose5] =~ s/\r//g;

				#store the left primer into a variable
				$left_primer = $decompose5[$#decompose5];

				#print the last component of the list
#				print $decompose5[$#decompose5],"\n";

				#store the right primer line
				$right_primer_line = <P3OUT>;

				#splite the left primer line
				@decompose6 = split (/\ /,$right_primer_line);

				#remove the useless character
				$decompose6[$#decompose6] =~ s/\n//g;
				$decompose6[$#decompose6] =~ s/\r//g;

				#store the left primer into a variable
				$right_primer = $decompose6[$#decompose6];

				#print the results
				print OUTPUT_list "$decompose4[4]_F\t$left_primer\n$decompose4[4]_R\t$right_primer\n";
				print OUTPUT_blast ">$decompose4[4]_F\n$left_primer\n>$decompose4[4]_R\n$right_primer\n";
			}

			#if the first word is not left
			else{

				#print the name of the CDS and no primer
				print OUTPUT_list"$decompose4[4] no primers\n";
#				print OUTPUT_blast"$decompose4[4] no primers\n";
			}

			#close the primer3 output file
			close P3OUT;
		}
	}

	#implement $b
	$b ++;
}

#close the output files
close OUTPUT_list;
close OUTPUT_blast;
