# Supplementary material for: Combining independent de novo assemblies optimizes the coding transcriptome for nonconventional model eukaryotic organisms
Source: BMC Bioinformatics. 2016 Dec 9;17:525. doi: 10.1186/s12859-016-1406-x (PMC5148890; doi:10.1186/s12859-016-1406-x)
Supplement: Additional file 5: Table S2. — Assembly metrics of the three sub-assemblies and the final concatenated assembly for each of the six datasets. (XLSX 11 kb) [file 12859_2016_1406_MOESM5_ESM.xlsx]

## Sheet: Supplementary table 2
Additional file 5: Table S2: Assembly metrics of the three sub-assemblies and the final concatenated assembly for each of the six datasets.
	Assembler	Lymnaea stagnalis	Saccharomyces cerevisiae	Caenorhabditis sp.	Drosophila simulans	Hippophae rhamnoides	Nicotiana benthamiana	Drosophila melanogaster	Caenorhabditis elegans	Average	Standard Deviation
Total number of Transcripts	CLC	91370	5346	22038	42311	53384	129470	8303	11690	45489	44588.4
	IDBA_tran	171967	4889	37638	52104	78942	245727	9432	11661	76545	87581.3
	Trinity	315535	17539	101704	92327	146695	552218	33830	32526	161547	184633
	Final concatenated assembly	58185	9744	39022	26968	61798	127526	11582	14283	43638.5	39489.4
Transcriptome size (bp)	CLC	87646223	9731694	26494258	48774309	49774337	112007782	17143527	14701728	4.57842e+07	3.70736e+07
	IDBA_tran	201015586	11185072	52856670	89350458	87722128	301245777	22771217	15272319	9.76774e+07	1.02941e+08
	Trinity	249820156	15129749	114186910	106679615	105360316	473421856	68918538	34370774	1.45986e+08	1.50106e+08
	Final concatenated assembly	131591076	16164888	69689679	69421322	86181833	206136224	34121269	19765122	7.91339e+07	6.39536e+07
Shortest contig (bp)	CLC	211	300	281	264	246	245	299	301	268.375	32.776
	IDBA_tran	300	300	300	300	300	300	300	300	300	0
	Trinity	224	224	224	224	224	224	201	201	218.25	10.6469
	Final concatenated assembly	300	300	300	300	300	300	300	300	300	0
Longest contig (bp)	CLC	32547	15027	17056	30653	8609	15055	23727	23267	20742.6	8269.32
	IDBA_tran	35470	15023	20711	26261	18476	19833	29220	26756	23968.8	6663.24
	Trinity	34465	15061	21466	51362	13782	16015	27360	23276	25348.4	12592.3
	Final concatenated assembly	35470	15061	21466	51362	13117	19833	29220	26756	26535.6	12454.4
N50	CLC	1462	2558	1812	1768	1301	1093	3601	891	1810.75	887.032
	IDBA_tran	2188	3123	2107	3252	1593	1793	4056	2382	2561.75	839.428
	Trinity	1469	1565	1838	2268	1131	1392	405	1947	1501.88	567.688
	Final concatenated assembly	3483	2414	2366	3866	1823	2116	4479	1666	2776.62	1032.56
