# Supplementary material for: Combining independent de novo assemblies optimizes the coding transcriptome for nonconventional model eukaryotic organisms
Source: BMC Bioinformatics. 2016 Dec 9;17:525. doi: 10.1186/s12859-016-1406-x (PMC5148890; doi:10.1186/s12859-016-1406-x)
Supplement: Additional file 6: Table S3. — Clustering metrics for the three sub-assemblies for each of the six datasets. (XLSX 10 kb) [file 12859_2016_1406_MOESM6_ESM.xlsx]

## Sheet: Supplementary table 3
Additional file 6: Table S3: Clustering metrics for the three sub-assemblies for each of the six datasets.
Sample name	Assembler	Input transcript number	Non-redundant contigs	Redundancy
Lymnaea stagnalis	CLC	91370	91369	1e-05
	Idba_tran	171967	171967	0
	Trinity	315535	313076	0.00779
Saccharomyces cerevisiae	CLC	5346	5345	0.00019
	Idba_tran	4889	4889	0
	Trinity	17539	15620	0.10941
Caenorhabditis sp	CLC	22038	22036	9e-05
	Idba_tran	37638	37638	0
	Trinity	101704	92817	0.08738
Drosophila simulans	CLC	42311	42308	7e-05
	Idba_tran	52104	52104	0
	Trinity	92327	90480	0.02
Hippophae rhamnoides	CLC	53384	53381	6e-05
	Idba_tran	78942	78942	0
	Trinity	146695	146664	0.00021
Nicotiana benthamiana	CLC	129470	129466	3e-05
	Idba_tran	245727	245727	0
	Trinity	552218	510751	0.0750917
Drosophila melanogaster	CLC	8303	8303	3e-05
	Idba_tran	9432	9432	0
	Trinity	33830	24800	0.266923
Caenorhabditis elegans	CLC	11690	11689	3e-05
	Idba_tran	11661	11661	0
	Trinity	32526	22669	0.30305
