# Supplementary material for: Combining independent de novo assemblies optimizes the coding transcriptome for nonconventional model eukaryotic organisms
Source: BMC Bioinformatics. 2016 Dec 9;17:525. doi: 10.1186/s12859-016-1406-x (PMC5148890; doi:10.1186/s12859-016-1406-x)
Supplement: Additional file 7: Table S4. — TransDecoder metrics for the concatenated assemblies for each of the six datasets. (XLSX 9 kb) [file 12859_2016_1406_MOESM7_ESM.xlsx]

## Sheet: Supplementary table 4
Additional file 7: Table S4: TransDecoder metrics for the concatenated assemblies for each of the six datasets.
Sample name	Number of contigs	Number of putative ORFs (>100 residues)	Proportion of transcriptome predicted to be coding
Lymnaea stagnalis	576412	139727	24.2%
Saccharomyces cerevisiae	25854	22180	85.8%
Caenorhabditis sp.	152491	112813	74.0%
Drosophila simulans	184892	81598	44.1%
Hippophae rhamnoides	278987	137601	49.3%
Nicotiana benthamiana	885944	379596	42.8%
Drosophila melanogaster	42535	37920	89.2%
Caenorhabditis elegans	46019	41103	89.3%
