# Supplementary material for: Combining independent de novo assemblies optimizes the coding transcriptome for nonconventional model eukaryotic organisms
Source: BMC Bioinformatics. 2016 Dec 9;17:525. doi: 10.1186/s12859-016-1406-x (PMC5148890; doi:10.1186/s12859-016-1406-x)
Supplement: Additional file 8: Table S5. — Effect of the CD-HIT-EST aS value on clustering. (XLSX 13 kb) [file 12859_2016_1406_MOESM8_ESM.xlsx]

## Sheet: Supplementary table 5
Additional file 8: Table S5: Effect of the cd-hit-est aS value on clustering.
	aS values (ratio of shortest contig to the overall cluster size)
Lymnaea stagnalis	Lsta aS1.00	Lsta aS0.99	Lsta aS0.98	Lsta aS0.97	Lsta aS0.96	Lsta aS0.95	Lsta aS0.90	Lsta aS0.85	Lsta aS0.80	Lsta aS0.75
size ratio of the smallest sequence	1	0.99	0.98	0.97	0.96	0.95	0.9	0.85	0.8	0.75
number of CDS after clustering	59178	51602	48004	45511	43497	41904	37454	35462	34220	33443
Blastx against swiss-prot e-value 0.001
number of CDS with blastx hit	38838	32749	29843	27844	26279	25021	21704	20337	19510	19007
number of unique NCBI entry	15232	14628	14247	13970	13664	13407	12620	12230	11986	11849
Saccharomyces cerevisiae	Scer aS1.00	Scer aS0.99	Scer aS0.98	Scer aS0.97	Scer aS0.96	Scer aS0.95	Scer aS0.90	Scer aS0.85	Scer aS0.80	Scer aS0.75
size ratio of the smallest sequence	1	0.99	0.98	0.97	0.96	0.95	0.9	0.85	0.8	0.75
number of CDS after clustering	9942	8527	7664	7046	6644	6395	5983	5916	5876	5851
Blastx against swiss-prot e-value 0.001
number of CDS with blastx hit	9922	8508	7645	7030	6628	6380	5968	5901	5861	5836
number of unique NCBI entry	5404	5376	5362	5343	5332	5327	5317	5307	5304	5301
Caenorhabditis sp.	Caenor aS1.00	Caenor aS0.99	Caenor aS0.98	Caenor aS0.97	Caenor aS0.96	Caenor aS0.95	Caenor aS0.90	Caenor aS0.85	Caenor aS0.80	Caenor aS0.75
size ratio of the smallest sequence	1	0.99	0.98	0.97	0.96	0.95	0.9	0.85	0.8	0.75
number of CDS after clustering	40116	34065	31789	30120	28624	27488	23833	21964	20815	20026
Blastx against swiss-prot e-value 0.001
number of CDS with blastx hit	25502	21147	19535	18419	17412	16644	14284	13151	12485	12026
number of unique NCBI entry	9242	9037	8924	8834	8728	8628	8303	8116	8015	7932
Drosophila simulans	Dsim aS1.00	Dsim aS0.99	Dsim aS0.98	Dsim aS0.97	Dsim aS0.96	Dsim aS0.95	Dsim aS0.90	Dsim aS0.85	Dsim aS0.80	Dsim aS0.75
size ratio of the smallest sequence	1	0.99	0.98	0.97	0.96	0.95	0.9	0.85	0.8	0.75
number of CDS after clustering	27735	24772	23532	22623	21975	21429	19763	18874	18316	17945
Blastx against swiss-prot e-value 0.001
number of CDS with blastx hit	19879	17526	16553	15831	15332	14907	13696	13058	12655	11885
number of unique NCBI entry	9572	9372	9254	9163	9097	9031	8868	8756	8683	8563
Hippophae rhamnoides	Hrha aS1.00	Hrha aS0.99	Hrha aS0.98	Hrha aS0.97	Hrha aS0.96	Hrha aS0.95	Hrha aS0.90	Hrha aS0.85	Hrha aS0.80	Hrha aS0.75
size ratio of the smallest sequence	1	0.99	0.98	0.97	0.96	0.95	0.9	0.85	0.8	0.75
number of CDS after clustering	63092	57151	55411	54012	52871	51869	48792	47211	46200	45573
Blastx against swiss-prot e-value 0.001
number of CDS with blastx hit	49656	44871	43438	42296	41497	40711	38230	37022	36259	35779
number of unique NCBI entry	15524	15250	15153	15081	15082	15037	14832	14705	14625	14576
Nicotiana benthamiana	Nben aS1.00	Nben aS0.99	Nben aS0.98	Nben aS0.97	Nben aS0.96	Nben aS0.95	Nben aS0.90	Nben aS0.85	Nben aS0.80	Nben aS0.75
size ratio of the smallest sequence	1	0.99	0.98	0.97	0.96	0.95	0.9	0.85	0.8	0.75
number of CDS after clustering	131656	118244	114280	111159	108411	105986	98202	93594	90549	88340
Blastx against swiss-prot e-value 0.001
number of CDS with blastx hit	93781	83006	79904	77419	75214	73339	67388	63929	61728	60104
number of unique NCBI entry	16700	16422	16307	16207	16111	16043	15779	15524	15365	15238
Drosophila melanogaster	Dmel aS1.00	Dmel aS0.99	Dmel aS0.98	Dmel aS0.97	Dmel aS0.96	Dmel aS0.95	Dmel aS0.90	Dmel aS0.85	Dmel aS0.80	Dmel aS0.75
size ratio of the smallest sequence	1	0.99	0.98	0.97	0.96	0.95	0.9	0.85	0.8	0.75
number of CDS after clustering	12118	11404	11053	10791	10608	10447	9876	9486	9228	9018
Blastx against swiss-prot e-value 0.001
number of CDS with blastx hit	9007	8463	8187	7962	7829	7703	7240	6915	6715	6547
number of unique NCBI entry	4957	4925	4911	4897	4884	4875	4831	4802	4785	4765
Caenorhabditis elegans	Cele aS1.00	Cele aS0.99	Cele aS0.98	Cele aS0.97	Cele aS0.96	Cele aS0.95	Cele aS0.90	Cele aS0.85	Cele aS0.80	Cele aS0.75
size ratio of the smallest sequence	1	0.99	0.98	0.97	0.96	0.95	0.9	0.85	0.8	0.75
number of CDS after clustering	14890	14450	14291	14165	14006	13971	13668	13448	13310	13158
Blastx against swiss-prot e-value 0.001
number of CDS with blastx hit	9751	9464	9355	9267	9199	9125	8912	8758	8670	8576
number of unique NCBI entry	5767	5744	5735	5725	5717	5713	5697	5678	5666	5657
