# Supplementary material for: Combining independent de novo assemblies optimizes the coding transcriptome for nonconventional model eukaryotic organisms
Source: BMC Bioinformatics. 2016 Dec 9;17:525. doi: 10.1186/s12859-016-1406-x (PMC5148890; doi:10.1186/s12859-016-1406-x)
Supplement: Additional file 9: Table S6. — p-values generated by Kolmogrov-Smirnov distribution tests. (XLSX 9 kb) [file 12859_2016_1406_MOESM9_ESM.xlsx]

## Sheet: Supplementary table 4
Additional file 9: Table S6: p-value of Kolmogorov-Smirnov distribution test
	L. stagnalis	S. cerevisiae	Caenorhabditis sp.	D. simulans	H. rhamnoides	N. benthamiana	D. melanogaster	C. elegans
L. stagnalis		0.05303	0.9627	0.5752	0.9627	0.5752	0.2121	0.2121
S. cerevisiae			0.05303	0.05303	0.05303	0.008159	0.5752	0.5752
Caenorhabditis sp.				0.9627	0.5752	0.2121	0.5752	0.5752
D. simulans					0.5752	0.2121	0.5752	0.5752
H. rhamnoides						0.5752	0.05303	0.008159
N. benthamiana							0.008159	0.008159
D. melanogaster								1
C. elegans
